# Supplementary material for: Epilepsy-Associated UBE3A Deficiency Downregulates Retinoic Acid Signalling Pathway
Source: Front Genet. 2021 Apr 28;12:681295. doi: 10.3389/fgene.2021.681295 (PMC8113777; doi:10.3389/fgene.2021.681295)
Supplement: Supplementary Table 1 — The list of genes most related to UBE3A. [file Table_1.XLSX]

## Sheet: genemania-genes (5)
Table S1 The list of genes most related to UBE3A
Symbol	Description	Score	Functions	Links
UBE3A		0.872789	acid-amino acid ligase activity, ligase activity, forming carbon-nitrogen bonds, protein K48-linked ubiquitination, protein polyubiquitination, protein ubiquitination involved in ubiquitin-dependent protein catabolic process, small conjugating protein ligase activity, ubiquitin-protein ligase activity	http://www.ncbi.nlm.nih.gov/sites/entrez?db=gene&cmd=search&term=7337
UBE2L3		0.00177511	acid-amino acid ligase activity, ligase activity, forming carbon-nitrogen bonds, protein polyubiquitination, small conjugating protein ligase activity, ubiquitin-protein ligase activity	http://www.ncbi.nlm.nih.gov/sites/entrez?db=gene&cmd=search&term=7332
UBE2L6		0.00153895		http://www.ncbi.nlm.nih.gov/sites/entrez?db=gene&cmd=search&term=9246
TNPO3		0.00101578		http://www.ncbi.nlm.nih.gov/sites/entrez?db=gene&cmd=search&term=23534
LSM1		0.000922764	RNA splicing	http://www.ncbi.nlm.nih.gov/sites/entrez?db=gene&cmd=search&term=27257
PTGES3		0.000904471	DNA polymerase activity, nucleotidyltransferase activity, RNA-dependent DNA replication	http://www.ncbi.nlm.nih.gov/sites/entrez?db=gene&cmd=search&term=10728
DKC1		0.000881809	DNA polymerase activity, nucleotidyltransferase activity, RNA-dependent DNA replication	http://www.ncbi.nlm.nih.gov/sites/entrez?db=gene&cmd=search&term=100847052
SAP18		0.000712797	histone deacetylase complex, RNA splicing, transcription corepressor activity	http://www.ncbi.nlm.nih.gov/sites/entrez?db=gene&cmd=search&term=10284
SIN3A		0.000687402	chromatin, covalent chromatin modification, deacetylase activity, histone acetylation, histone deacetylase complex, histone modification, internal peptidyl-lysine acetylation, internal protein amino acid acetylation, nuclear chromatin, nuclear chromosome, nuclear chromosome part, peptidyl-lysine acetylation, peptidyl-lysine modification, protein acetylation, protein deacetylase activity, protein …	http://www.ncbi.nlm.nih.gov/sites/entrez?db=gene&cmd=search&term=25942
SAP30		0.000677045	histone deacetylase complex, transcription corepressor activity	http://www.ncbi.nlm.nih.gov/sites/entrez?db=gene&cmd=search&term=8819
SIN3B		0.000647869		http://www.ncbi.nlm.nih.gov/sites/entrez?db=gene&cmd=search&term=23309
ZNFX1		0.000611782		http://www.ncbi.nlm.nih.gov/sites/entrez?db=gene&cmd=search&term=57169
MXD1		0.000575993	transcription corepressor activity	http://www.ncbi.nlm.nih.gov/sites/entrez?db=gene&cmd=search&term=4084
UBE2G1		0.000568799	acid-amino acid ligase activity, ligase activity, forming carbon-nitrogen bonds, protein K48-linked ubiquitination, protein polyubiquitination, small conjugating protein ligase activity, ubiquitin-protein ligase activity	http://www.ncbi.nlm.nih.gov/sites/entrez?db=gene&cmd=search&term=7326
NR2F2		0.000551034	negative regulation of cell cycle, transcription corepressor activity	http://www.ncbi.nlm.nih.gov/sites/entrez?db=gene&cmd=search&term=100302258
RANBP10		0.000493042		http://www.ncbi.nlm.nih.gov/sites/entrez?db=gene&cmd=search&term=57610
TERT		0.00047547	DNA polymerase activity, nuclear chromosome, nuclear chromosome part, nucleotidyltransferase activity, RNA-dependent DNA replication	http://www.ncbi.nlm.nih.gov/sites/entrez?db=gene&cmd=search&term=7015
RANBP9		0.000475422		http://www.ncbi.nlm.nih.gov/sites/entrez?db=gene&cmd=search&term=10048
RBBP7		0.000458896	CHD-type complex, ESC/E(Z) complex, histone deacetylase complex, histone methyltransferase complex, methyltransferase complex, NuRD complex, PcG protein complex, SWI/SNF superfamily-type complex, transcriptional repressor complex	http://www.ncbi.nlm.nih.gov/sites/entrez?db=gene&cmd=search&term=5931
IFNAR2		0.000453463	regulation of innate immune response, response to virus	http://www.ncbi.nlm.nih.gov/sites/entrez?db=gene&cmd=search&term=3455
UFD1L		0.000439869		http://www.ncbi.nlm.nih.gov/sites/entrez?db=gene&cmd=search&term=7353
MDM1		0.000427002		http://www.ncbi.nlm.nih.gov/sites/entrez?db=gene&cmd=search&term=56890
PGR		0.000425002	DNA-templated transcription, initiation, transcription initiation from RNA polymerase II promoter	http://www.ncbi.nlm.nih.gov/sites/entrez?db=gene&cmd=search&term=5241
DR1		0.000421464	covalent chromatin modification, histone acetylation, histone modification, internal peptidyl-lysine acetylation, internal protein amino acid acetylation, peptidyl-lysine acetylation, peptidyl-lysine modification, protein acetylation, transcription corepressor activity	http://www.ncbi.nlm.nih.gov/sites/entrez?db=gene&cmd=search&term=1810
SPINK1		0.000420593		http://www.ncbi.nlm.nih.gov/sites/entrez?db=gene&cmd=search&term=6690
RBBP4		0.000417031	ATP catabolic process, ATP metabolic process, ATPase activity, CHD-type complex, chromatin, ESC/E(Z) complex, histone deacetylase complex, histone methyltransferase complex, methyltransferase complex, nuclear chromatin, nuclear chromosome, nuclear chromosome part, nucleoside monophosphate catabolic process, nucleoside monophosphate metabolic process, NuRD complex, PcG protein complex, purine nucl…	http://www.ncbi.nlm.nih.gov/sites/entrez?db=gene&cmd=search&term=5928
NR3C1		0.000413539	DNA-templated transcription, initiation, transcription initiation from RNA polymerase II promoter	http://www.ncbi.nlm.nih.gov/sites/entrez?db=gene&cmd=search&term=2908
PHKG1		0.000411767		http://www.ncbi.nlm.nih.gov/sites/entrez?db=gene&cmd=search&term=5260
ADAM10		0.000400409		http://www.ncbi.nlm.nih.gov/sites/entrez?db=gene&cmd=search&term=102
TALDO1		0.000400216		http://www.ncbi.nlm.nih.gov/sites/entrez?db=gene&cmd=search&term=6888
PSMA1		0.000386873	anaphase-promoting complex-dependent proteasomal ubiquitin-dependent protein catabolic process, antigen processing and presentation of exogenous peptide antigen via MHC class I, antigen processing and presentation of exogenous peptide antigen via MHC class I, TAP-dependent, antigen processing and presentation of peptide antigen via MHC class I, cell cycle arrest, cell cycle checkpoint, DNA damage…	http://www.ncbi.nlm.nih.gov/sites/entrez?db=gene&cmd=search&term=5682
AQR		0.000384609	RNA splicing	http://www.ncbi.nlm.nih.gov/sites/entrez?db=gene&cmd=search&term=9716
SACS		0.000383945		http://www.ncbi.nlm.nih.gov/sites/entrez?db=gene&cmd=search&term=26278
BLK		0.00038299		http://www.ncbi.nlm.nih.gov/sites/entrez?db=gene&cmd=search&term=640
UBQLN2		0.000382905		http://www.ncbi.nlm.nih.gov/sites/entrez?db=gene&cmd=search&term=29978
DYRK1A		0.000373406	DNA damage response, signal transduction by p53 class mediator, protein deacetylation, protein deacylation, signal transduction by p53 class mediator, signal transduction in response to DNA damage	http://www.ncbi.nlm.nih.gov/sites/entrez?db=gene&cmd=search&term=1859
KPNA3		0.000367211		http://www.ncbi.nlm.nih.gov/sites/entrez?db=gene&cmd=search&term=3839
PDE1B		0.000364907		http://www.ncbi.nlm.nih.gov/sites/entrez?db=gene&cmd=search&term=5153
MAX		0.000363434	histone methyltransferase complex, methyltransferase complex	http://www.ncbi.nlm.nih.gov/sites/entrez?db=gene&cmd=search&term=4149
EIF3J		0.000356557		http://www.ncbi.nlm.nih.gov/sites/entrez?db=gene&cmd=search&term=8669
PSMA6		0.000354805	anaphase-promoting complex-dependent proteasomal ubiquitin-dependent protein catabolic process, antigen processing and presentation of exogenous peptide antigen via MHC class I, antigen processing and presentation of exogenous peptide antigen via MHC class I, TAP-dependent, antigen processing and presentation of peptide antigen via MHC class I, cell cycle arrest, cell cycle checkpoint, DNA damage…	http://www.ncbi.nlm.nih.gov/sites/entrez?db=gene&cmd=search&term=5687
HDAC2		0.000343494	CHD-type complex, chromatin, covalent chromatin modification, deacetylase activity, ESC/E(Z) complex, histone deacetylase complex, histone methyltransferase complex, histone modification, methyltransferase complex, negative regulation of cell cycle, nuclear chromatin, nuclear chromosome, nuclear chromosome part, NuRD complex, PcG protein complex, positive regulation of protein processing, positiv…	http://www.ncbi.nlm.nih.gov/sites/entrez?db=gene&cmd=search&term=3066
CSNK2A1		0.000339533	cell cycle checkpoint, CHD-type complex, chromatin, histone deacetylase complex, mitotic cell cycle checkpoint, negative regulation of cell cycle phase transition, negative regulation of cell cycle process, negative regulation of mitotic cell cycle phase transition, nuclear chromatin, nuclear chromosome, nuclear chromosome part, NuRD complex, PcG protein complex, positive regulation of catabolic …	http://www.ncbi.nlm.nih.gov/sites/entrez?db=gene&cmd=search&term=1457
CD47		0.000339026		http://www.ncbi.nlm.nih.gov/sites/entrez?db=gene&cmd=search&term=961
IFNB1		0.000336475	regulation of innate immune response, regulation of multi-organism process, regulation of viral process, response to virus	http://www.ncbi.nlm.nih.gov/sites/entrez?db=gene&cmd=search&term=3456
RARA		0.000333513	chromatin, DNA-templated transcription, initiation, nuclear chromatin, nuclear chromosome, nuclear chromosome part, regulation of binding, transcription corepressor activity, transcription initiation from RNA polymerase II promoter	http://www.ncbi.nlm.nih.gov/sites/entrez?db=gene&cmd=search&term=5914
RTF1		0.00033351	DNA-templated transcription, elongation, transcription elongation from RNA polymerase II promoter	http://www.ncbi.nlm.nih.gov/sites/entrez?db=gene&cmd=search&term=23168
BTF3L4		0.000328736		http://www.ncbi.nlm.nih.gov/sites/entrez?db=gene&cmd=search&term=91408
PEX1		0.000325355	ATP catabolic process, ATP metabolic process, ATPase activity, nucleoside monophosphate catabolic process, nucleoside monophosphate metabolic process, purine nucleoside monophosphate catabolic process, purine nucleoside monophosphate metabolic process, purine ribonucleoside monophosphate catabolic process, purine ribonucleoside monophosphate metabolic process, ribonucleoside monophosphate catabol…	http://www.ncbi.nlm.nih.gov/sites/entrez?db=gene&cmd=search&term=5189
LRSAM1		0.000323898	acid-amino acid ligase activity, ligase activity, forming carbon-nitrogen bonds, protein polyubiquitination, small conjugating protein ligase activity, ubiquitin-protein ligase activity	http://www.ncbi.nlm.nih.gov/sites/entrez?db=gene&cmd=search&term=90678
IRF1		0.000323334	cell cycle arrest, chromatin, negative regulation of cell cycle, nuclear chromatin, nuclear chromosome, nuclear chromosome part, regulation of innate immune response, response to virus	http://www.ncbi.nlm.nih.gov/sites/entrez?db=gene&cmd=search&term=3659
HNRNPD		0.000319999	RNA splicing	http://www.ncbi.nlm.nih.gov/sites/entrez?db=gene&cmd=search&term=3184
PSMA2		0.000317356	anaphase-promoting complex-dependent proteasomal ubiquitin-dependent protein catabolic process, antigen processing and presentation of exogenous peptide antigen via MHC class I, antigen processing and presentation of exogenous peptide antigen via MHC class I, TAP-dependent, antigen processing and presentation of peptide antigen via MHC class I, cell cycle arrest, cell cycle checkpoint, DNA damage…	http://www.ncbi.nlm.nih.gov/sites/entrez?db=gene&cmd=search&term=5683
CTBP1		0.000316243	covalent chromatin modification, histone acetylation, histone modification, internal peptidyl-lysine acetylation, internal protein amino acid acetylation, peptidyl-lysine acetylation, peptidyl-lysine modification, protein acetylation, protein deacetylation, protein deacylation, regulation of histone acetylation, regulation of peptidyl-lysine acetylation, regulation of protein acetylation, transcr…	http://www.ncbi.nlm.nih.gov/sites/entrez?db=gene&cmd=search&term=1487
UNC45A		0.000313947		http://www.ncbi.nlm.nih.gov/sites/entrez?db=gene&cmd=search&term=55898
NOMO2		0.000310641		http://www.ncbi.nlm.nih.gov/sites/entrez?db=gene&cmd=search&term=283820
TOMM70		0.000297728		http://www.ncbi.nlm.nih.gov/sites/entrez?db=gene&cmd=search&term=9868
HSP90AA1		0.000297563	ATP catabolic process, ATP metabolic process, ATPase activity, nucleoside monophosphate catabolic process, nucleoside monophosphate metabolic process, purine nucleoside monophosphate catabolic process, purine nucleoside monophosphate metabolic process, purine ribonucleoside monophosphate catabolic process, purine ribonucleoside monophosphate metabolic process, ribonucleoside monophosphate catabol…	http://www.ncbi.nlm.nih.gov/sites/entrez?db=gene&cmd=search&term=3320
HIVEP1		0.000294468		http://www.ncbi.nlm.nih.gov/sites/entrez?db=gene&cmd=search&term=3096
SUMO1		0.000285743	positive regulation of catabolic process, positive regulation of protein catabolic process, positive regulation of protein processing, positive regulation of proteolysis, proteasomal protein catabolic process, proteasome-mediated ubiquitin-dependent protein catabolic process, regulation of binding, regulation of innate immune response, regulation of proteasomal protein catabolic process, regulati…	http://www.ncbi.nlm.nih.gov/sites/entrez?db=gene&cmd=search&term=7341
EID1		0.000285328	covalent chromatin modification, histone acetylation, histone modification, internal peptidyl-lysine acetylation, internal protein amino acid acetylation, peptidyl-lysine acetylation, peptidyl-lysine modification, protein acetylation, regulation of histone acetylation, regulation of peptidyl-lysine acetylation, regulation of protein acetylation, transcription corepressor activity	http://www.ncbi.nlm.nih.gov/sites/entrez?db=gene&cmd=search&term=23741
PTEN		0.000275906	anaphase-promoting complex-dependent proteasomal ubiquitin-dependent protein catabolic process, G1/S transition of mitotic cell cycle, negative regulation of cell cycle, negative regulation of cell cycle phase transition, negative regulation of cell cycle process, negative regulation of G1/S transition of mitotic cell cycle, negative regulation of mitotic cell cycle phase transition, positive reg…	http://www.ncbi.nlm.nih.gov/sites/entrez?db=gene&cmd=search&term=5728
DBNL		0.000275895		http://www.ncbi.nlm.nih.gov/sites/entrez?db=gene&cmd=search&term=102466985
IFNG		0.000272122	cell cycle arrest, negative regulation of cell cycle, positive regulation of catabolic process, positive regulation of protein catabolic process, positive regulation of protein processing, positive regulation of proteolysis, regulation of innate immune response, regulation of multi-organism process, regulation of protein catabolic process, regulation of protein processing, regulation of proteolys…	http://www.ncbi.nlm.nih.gov/sites/entrez?db=gene&cmd=search&term=3458
DDX39B		0.000269616	ATP catabolic process, ATP metabolic process, ATPase activity, cell cycle checkpoint, DNA damage checkpoint, DNA integrity checkpoint, DNA-templated transcription, elongation, negative regulation of cell cycle, negative regulation of cell cycle process, nucleoside monophosphate catabolic process, nucleoside monophosphate metabolic process, purine nucleoside monophosphate catabolic process, purine…	http://www.ncbi.nlm.nih.gov/sites/entrez?db=gene&cmd=search&term=7919
UBE3C		0.00026912	acid-amino acid ligase activity, ligase activity, forming carbon-nitrogen bonds, protein polyubiquitination, protein ubiquitination involved in ubiquitin-dependent protein catabolic process, small conjugating protein ligase activity, ubiquitin-protein ligase activity	http://www.ncbi.nlm.nih.gov/sites/entrez?db=gene&cmd=search&term=9690
USP14		0.000267702	nucleotidyltransferase activity, proteasomal protein catabolic process, regulation of proteasomal protein catabolic process, regulation of protein catabolic process, regulation of protein processing, regulation of proteolysis	http://www.ncbi.nlm.nih.gov/sites/entrez?db=gene&cmd=search&term=9097
GTF2H4		0.000266207	7-methylguanosine mRNA capping, 7-methylguanosine RNA capping, ATP catabolic process, ATP metabolic process, ATPase activity, DNA-templated transcription, elongation, DNA-templated transcription, initiation, nucleoside monophosphate catabolic process, nucleoside monophosphate metabolic process, nucleotide-excision repair, purine nucleoside monophosphate catabolic process, purine nucleoside monoph…	http://www.ncbi.nlm.nih.gov/sites/entrez?db=gene&cmd=search&term=2968
CUL5		0.000265081	cell cycle arrest, G1/S transition of mitotic cell cycle, negative regulation of cell cycle	http://www.ncbi.nlm.nih.gov/sites/entrez?db=gene&cmd=search&term=8065
TCF19		0.000262871		http://www.ncbi.nlm.nih.gov/sites/entrez?db=gene&cmd=search&term=6941
HECTD2		0.000261405	acid-amino acid ligase activity, ligase activity, forming carbon-nitrogen bonds, protein ubiquitination involved in ubiquitin-dependent protein catabolic process, small conjugating protein ligase activity, ubiquitin-protein ligase activity	http://www.ncbi.nlm.nih.gov/sites/entrez?db=gene&cmd=search&term=143279
MAPK6		0.000259113		http://www.ncbi.nlm.nih.gov/sites/entrez?db=gene&cmd=search&term=5597
NDUFAF1		0.000257764		http://www.ncbi.nlm.nih.gov/sites/entrez?db=gene&cmd=search&term=51103
LSM5		0.000253244		http://www.ncbi.nlm.nih.gov/sites/entrez?db=gene&cmd=search&term=23658
IPO11		0.000252294		http://www.ncbi.nlm.nih.gov/sites/entrez?db=gene&cmd=search&term=51194
ERCC8		0.000250555	acid-amino acid ligase activity, ligase activity, forming carbon-nitrogen bonds, nucleotide-excision repair, proteasomal protein catabolic process, proteasome-mediated ubiquitin-dependent protein catabolic process, protein polyubiquitination, small conjugating protein ligase activity, transcription-coupled nucleotide-excision repair, ubiquitin-protein ligase activity	http://www.ncbi.nlm.nih.gov/sites/entrez?db=gene&cmd=search&term=1161
POLR2B		0.000248931	7-methylguanosine mRNA capping, 7-methylguanosine RNA capping, DNA-templated transcription, elongation, DNA-templated transcription, initiation, nucleotide-excision repair, nucleotidyltransferase activity, regulation of multi-organism process, regulation of viral process, regulation of viral transcription, RNA capping, RNA splicing, transcription elongation from RNA polymerase II promoter, transc…	http://www.ncbi.nlm.nih.gov/sites/entrez?db=gene&cmd=search&term=5431
HECTD4		0.00024803	acid-amino acid ligase activity, ligase activity, forming carbon-nitrogen bonds, protein ubiquitination involved in ubiquitin-dependent protein catabolic process, small conjugating protein ligase activity, ubiquitin-protein ligase activity	http://www.ncbi.nlm.nih.gov/sites/entrez?db=gene&cmd=search&term=102465519
TCF12		0.000247599		http://www.ncbi.nlm.nih.gov/sites/entrez?db=gene&cmd=search&term=6938
GTF2H2		0.000247424	7-methylguanosine mRNA capping, 7-methylguanosine RNA capping, ATP catabolic process, ATP metabolic process, ATPase activity, DNA-templated transcription, elongation, DNA-templated transcription, initiation, nucleoside monophosphate catabolic process, nucleoside monophosphate metabolic process, nucleotide-excision repair, purine nucleoside monophosphate catabolic process, purine nucleoside monoph…	http://www.ncbi.nlm.nih.gov/sites/entrez?db=gene&cmd=search&term=2966
SRP14		0.000246526		http://www.ncbi.nlm.nih.gov/sites/entrez?db=gene&cmd=search&term=6727
ITGA4		0.000246192	regulation of binding	http://www.ncbi.nlm.nih.gov/sites/entrez?db=gene&cmd=search&term=3676
UBE2D1		0.00024427	acid-amino acid ligase activity, anaphase-promoting complex-dependent proteasomal ubiquitin-dependent protein catabolic process, cell cycle checkpoint, DNA-templated transcription, initiation, ligase activity, forming carbon-nitrogen bonds, mitotic cell cycle checkpoint, negative regulation of cell cycle, negative regulation of cell cycle phase transition, negative regulation of cell cycle proces…	http://www.ncbi.nlm.nih.gov/sites/entrez?db=gene&cmd=search&term=7321
WT1		0.000242378	RNA splicing	http://www.ncbi.nlm.nih.gov/sites/entrez?db=gene&cmd=search&term=7490
ZNF292		0.00024057		http://www.ncbi.nlm.nih.gov/sites/entrez?db=gene&cmd=search&term=23036
EYA3		0.000238764	covalent chromatin modification, histone modification	http://www.ncbi.nlm.nih.gov/sites/entrez?db=gene&cmd=search&term=2140
UBE2E1		0.000238741	acid-amino acid ligase activity, anaphase-promoting complex-dependent proteasomal ubiquitin-dependent protein catabolic process, cell cycle checkpoint, covalent chromatin modification, histone modification, ligase activity, forming carbon-nitrogen bonds, mitotic cell cycle checkpoint, negative regulation of cell cycle, negative regulation of cell cycle phase transition, negative regulation of cel…	http://www.ncbi.nlm.nih.gov/sites/entrez?db=gene&cmd=search&term=7324
AR		0.000237636	chromatin, DNA-templated transcription, initiation, nuclear chromatin, nuclear chromosome, nuclear chromosome part, RNA polymerase II transcription factor binding, transcription initiation from RNA polymerase II promoter	http://www.ncbi.nlm.nih.gov/sites/entrez?db=gene&cmd=search&term=367
TADA2A		0.000237541	covalent chromatin modification, histone acetylation, histone modification, internal peptidyl-lysine acetylation, internal protein amino acid acetylation, peptidyl-lysine acetylation, peptidyl-lysine modification, protein acetylation	http://www.ncbi.nlm.nih.gov/sites/entrez?db=gene&cmd=search&term=6871
PMS1		0.00023664	ATP catabolic process, ATP metabolic process, ATPase activity, nucleoside monophosphate catabolic process, nucleoside monophosphate metabolic process, purine nucleoside monophosphate catabolic process, purine nucleoside monophosphate metabolic process, purine ribonucleoside monophosphate catabolic process, purine ribonucleoside monophosphate metabolic process, ribonucleoside monophosphate catabol…	http://www.ncbi.nlm.nih.gov/sites/entrez?db=gene&cmd=search&term=5378
DHPS		0.000236063	peptidyl-lysine modification	http://www.ncbi.nlm.nih.gov/sites/entrez?db=gene&cmd=search&term=1725
PSMD14		0.00023109	anaphase-promoting complex-dependent proteasomal ubiquitin-dependent protein catabolic process, antigen processing and presentation of exogenous peptide antigen via MHC class I, antigen processing and presentation of exogenous peptide antigen via MHC class I, TAP-dependent, antigen processing and presentation of peptide antigen via MHC class I, cell cycle arrest, cell cycle checkpoint, DNA damage…	http://www.ncbi.nlm.nih.gov/sites/entrez?db=gene&cmd=search&term=10213
BTBD1		0.000230103	regulation of binding	http://www.ncbi.nlm.nih.gov/sites/entrez?db=gene&cmd=search&term=53339
SLC25A12		0.000229564		http://www.ncbi.nlm.nih.gov/sites/entrez?db=gene&cmd=search&term=8604
TXNL1		0.000229359		http://www.ncbi.nlm.nih.gov/sites/entrez?db=gene&cmd=search&term=9352
RFXAP		0.000228987		http://www.ncbi.nlm.nih.gov/sites/entrez?db=gene&cmd=search&term=5994
PSMD6		0.000223115	anaphase-promoting complex-dependent proteasomal ubiquitin-dependent protein catabolic process, antigen processing and presentation of exogenous peptide antigen via MHC class I, antigen processing and presentation of exogenous peptide antigen via MHC class I, TAP-dependent, antigen processing and presentation of peptide antigen via MHC class I, ATP catabolic process, ATP metabolic process, ATPase…	http://www.ncbi.nlm.nih.gov/sites/entrez?db=gene&cmd=search&term=9861
CD70		0.000223013		http://www.ncbi.nlm.nih.gov/sites/entrez?db=gene&cmd=search&term=970
PHKG2		0.000222117	positive regulation of catabolic process	http://www.ncbi.nlm.nih.gov/sites/entrez?db=gene&cmd=search&term=5261
HDAC1		0.000219054	CHD-type complex, chromatin, covalent chromatin modification, deacetylase activity, DNA-templated transcription, initiation, histone deacetylase complex, histone modification, negative regulation of cell cycle, nuclear chromatin, nuclear chromosome, nuclear chromosome part, NuRD complex, protein deacetylase activity, protein deacetylation, protein deacylation, regulation of multi-organism process…	http://www.ncbi.nlm.nih.gov/sites/entrez?db=gene&cmd=search&term=3065
SESN1		0.000218759		http://www.ncbi.nlm.nih.gov/sites/entrez?db=gene&cmd=search&term=27244
