# Supplementary material for: Epilepsy-Associated UBE3A Deficiency Downregulates Retinoic Acid Signalling Pathway
Source: Front Genet. 2021 Apr 28;12:681295. doi: 10.3389/fgene.2021.681295 (PMC8113777; doi:10.3389/fgene.2021.681295)
Supplement: Supplementary Table 3 — The list of RA-regulated genes. [file Table_3.XLSX]

## Sheet: Sheet1
The list of RA-regulated genes
Gene Symbol
Aanat
Abca1
Abcb1
Abcc2
Abcg2
Abl1
Abtb2
Acadm
Acta1
Acta2
Adamts4
Adamts5
Adcyap1
Adcyap1r1
Adh1
Adh1c
Adrb1
Afp
Agc
Agtr1a
Ahr
Ahsp
Akap11
Akap12
Akp2
Akr1c3
Aldh1a1
Alpi
Ambp
Ankrd10
Apoa1
Apoa2
Apoc3
Apod
App
Ar
Arhgap5
Arnt
Ascl1
Ascl2
Asmt
Atp1a3
Atp6v1d
B3gnt5
Bapx1
Bcl2
Beta-s/hbb
Bglap
Birc3
Birc5
Blr1
Bmp2
Bmp4
Bmp7
Bst1
Btk
Ca2
Cal1
Calb1
Camk2a
Camk2d
Camkk1
Capn6
Casd1
Casp1
Casp3
Cbg
Cbx1
Ccnd1
Ccnd2
Ccnd3
Ccne1
Ccnh
Cd164
Cd38
Cd44
Cd58
Cd59
Cdc2
Cdh1
Cdh2
Cdh3
Cdh6
Cdkn1a
Cdkn2b
Cdrap
Cdx1
Cdx1
Cebpe
Cetp
Cfh
Chat
Chga
Chgb
Clta
Cmtm8
Cnpy2
Cntfr
Cntn1
Col1a1
Col1a2
Col3a1
Col4a1
Col4a2
Col7a1
Cp
Cpne3
Cr1
Crabp1
Crabp2
Crh
Cryab
Cryd1
Crygf
Csf1
Csf1r
Csh1
Csnk
Csnk2a1
Ctnnb1
Ctsb
Ctsd
Ctsg
Ctsk
Ctsl
Cybb
Cyp1a1
Cyp24
Cyp26
Cyp26a1
Cyp3a3
Cyp4f2
Cyp7a1
D0h4s114
Dab2
Dag1
Dbx1
Dbx1a
Dbx2
Dct
Ddx1
Ddx17
Defa1
Dhrs3
Dio1
Dio3
Dock11
Dpysl3
Drd2
Dsc2
Dsc3
Dsg2
Dsg3
Dtr
Dynlt1a/dyn
Ebaf
Edn1
Edr1
Efnb1
Egfr
Egr1
Emp1
Enpp2
Epo
Eps15
Erbb2
Erbb3
Erbb4
Etnmg1
Ets1
Eve1
Evx1
Evx2
F11r
F3
Facl2
Fasn
Fbp1
Fbp2
Fcer2
Fgf1
Fgf2
Fgf3
Fgf4
Fgf4
Fgf5
Fgf9
Fgfr2
Fgfr3
Fgfr4
Fgr
Fkbp1a
Folr1
Folr2
Fos
Fosl1
Foxa1
Foxa2
Frmd4a
Fscn2
Fshr
Fut4
Fut4
Fxyd3
Fyn
Fyttd1
Gap43
Gata2
Gata4
Gata6
Gbx2
Gck
Gdf5
Gene Symbol
Gfra1
Gfra1
Gh1
Gja1
Gjb3
Glut4
Gm4354
Gnrh1
Gpcr13
Gpx2
Grasp
Greb1
Grin1
Grn
Grp
Grsf1
Gsc
Gsta4
Gstp1
H19
H1f0
H2
Ha1r
Hba-a1/hba-
Hba-x
Hbb-bh1
Hbb-y
Hbp1
Hbp17
Hck
Hgf
Hmgcs1
Hnf4a
Hoxa1
Hoxa1
Hoxa4
Hoxa5
Hoxa9
Hoxb1
Hoxb4
Hoxc5
Hoxc8
Hoxc9
Hoxd1
Hoxd10
Hoxd11
Hoxd13
Hoxd4
Hoxd8
Hpcal1
Hsd11b2
Hsd17b1
Hsd17b2
Hsp86-1
Htf 9c
Ibsp
Icam1
Icam3
Ifng
Igf Bp6
Igf1
Igf1r
Igf2
Igfbp2
Igfbp3
Igfbp4
Igfbp5
Ihh
Il12b
Il1a
Il1b
Il2
Il2ra
Il2rb
Il6
Il6r
Il8
Inhba
Ins
Insig1
Irf1
Irx3
Itga8
Itgal
Itgam
Itgav
Itgb2
Itgb3
Itgb4
Itgb5
Itgb7
Ivl
Jun
Junb
Kai1
Kcnh2
Kif20a
Kitl
Klf13
Klk7
Kpna2
Krt1
Krt10
Krt13
Krt14
Krt16
Krt17
Krt18
Krt19
Krt2a
Krt3
Krt4
Krt5
Krt6a
Krt7
Krt8
Lamb1-1
Laptm5
Ldh1
Ldhb
Ldhb
Lef1
Lep
Lgals1
Lgals3
Lgals7
Lhx1
Lhx1
Lmna
Lor
Lpa
Lpl
Lrwd1
Ltbp3
Ltf
Lyn
Map2k6
Mapk1
Max
Mbp
Mc1r
Mcl1
Mdk
Meg3
Meis1
Meis2
Meox1
Mgp
Mig-6
Mkrn1
Mll5
Mllt3
Mln64
Mme
Mmp1
Mmp11
Mmp13
Mmp2
Mmp3
Mmp9
Mpo
Mrg1
Mrg1
Mrpl41
Msi2
Msi2h
Mst1
Msx1
Msx2
Mt3
Mtap7
Muc2
Muc3
Muc4
Muc5ac
Muc5b
Myb
Mybl2
Myc
Mycl1
Mycn
Mylip
Ncf1
Ncf2
Ncx
Ndrg1
Ndufv2
Nes
Ngfr
Ngp
Nme1
Norpeg
Nos1
Nos2
Nos3
Notch1
Nppa
Npy
Npy1r
Nr2c1
Nr2c2
Nr2f1
Nr2f2
Nr3c1
Nr4a1
Nr4a2
Nr4a3
Nr6a1
Nr6a1
Nrarp
Nrd1
Nrgn
Nrip1
Nrip1
Ntrk1
Ntrk2
Ntrk3
Oas3
Odc1
Olr1
Oprd1
Oprk1
Oprm1
Orc6
Otx2
Oxt
Pank3
Pard6g
Pcdh11
Pcdh22
Pck1
Pcp2
Pdgfa
Pdgfra
Pdgfrb
Pecam1
Pik3cg
Pim1
Pit1
Pitx2
Pk3
Pkca
Plat
Plau
Plp
Pnrc1
Pom121
Pou4f2
Pou5f1
Ppara
Pparg
Ppp3ca
Ppp3cb
Pram-1
Prickle1
Prkcb1
Prkr
Prl2c2/prl2
Prlr
Prnp
Prrc2c
Prtg
Ptafr
Pten
Ptgds
Ptgs1
Ptgs2
Pth
Pthlh
Pthr
Ptk2
Ptma
Ptpn13
Ptprz
Pttg1
Rai2
Rai3
Ranbp1
Rara
Rarb
Rarg
Rarres1
Rarres2
Rarres3
Rb1
Rbbp7
Rbp1
Rbp2
Rbp4
Rbpms
Rdhl
Ret
Ret
Rex2
Rex3
Rho
Rnase4
Rnpep
Ror2
Rrg1
Rsdr1
Rspo3
Rtn1
Rtn3
Runx3
Rxra
Rxrg
S100a7
S100a8
Sag
Salf
Sall4
Sara
Sat
Scd
Scya2
Sdc2
Sell
Sept6
Serf2
Serpinb2
Serpinc1
Serpine1
Serpinh1
Sftpa1
Sftpb
Sftpc
Sh3d19
Shh
Shmt1
Ski
Skil
Sla
Slc10a1
Slc18a3
Slc27a1
Slc2a1
Slc2a2
Slc2a3
Slc38a1
Slc4a1
Slc5a5
Slc9a1
Slc9a2
Slc9a3r1
Slugh
Smarca5
Smtnl2
Smu1
Socs2
Sod1
Sod2
Sox9
Sp100
Sparc
Spn
Spp1
Sprr1b
Spsb4
Srebf1
Star
Stat1
Stra12
Stra13
Stra2
Stra4
Stra6
Stra8
Stra9
Sts
Sult2b1
Supt4h1
Taf2s
Tat
Tcf1
Tcf2
Tcfap2c
Tert
Tfap2a
Tfap2c
Tfrc
Tgfa
Tgfb1
Tgfb2
Tgfb3
Tgfbr1
Tgfbr2
Tgm1
Tgm2
Th
Thbd
Thrsp
Thyb10
Timp1
Tiparp
Tmem188
Tnc
Tnfrsf6
Tnfsf6
Tomm20
Top2a
Tpm1
Tra1
Trh
Trp53
Trpm2
Tshb
Tshz1
Tyr
Ubfd1
Ucp1
Ucp2
Ucp3
Usp22
Vcam1
Vdr
Vegf
Vegfc
Vim
Vip
Vipr1
Wnt1
Wnt3a
Wnt5a
Wnt8d
Wt1
Wtap
X17c
Xist
Zfp42
Zfp703
Znf42
Znfn1a1
Zzz3
9630010g10
9930105h17r
