# Supplementary material for: Epilepsy-Associated UBE3A Deficiency Downregulates Retinoic Acid Signalling Pathway
Source: Front Genet. 2021 Apr 28;12:681295. doi: 10.3389/fgene.2021.681295 (PMC8113777; doi:10.3389/fgene.2021.681295)
Supplement: Supplementary Table 4 — Overlapping genes. [file Table_4.XLSX]

## Sheet: Sheet1
Overlapping genes
Gene symbol
Ar
Csnk2a1
Ifng
Irf1
Max
Nr2f2
Nr3c1
Pten
Rara
Rbbp7
Tert
Wt1
