# Supplementary material for: Epilepsy-Associated UBE3A Deficiency Downregulates Retinoic Acid Signalling Pathway
Source: Front Genet. 2021 Apr 28;12:681295. doi: 10.3389/fgene.2021.681295 (PMC8113777; doi:10.3389/fgene.2021.681295)
Supplement: Supplementary Table 5 — Sequences of the siRNAs for UBE3A. [file Table_5.XLSX]

## Sheet: Sheet1
Sequences of the siRNAs for UBE3A
siRNA	sense	antisense
UBE3A-1	UAUCUCAGAGCAGGAGUUGTT	CAACUCCUGCUCUGAGAUATT
UBE3A-2	CAACUCCUGCUCUGAGAUATT	UAUCUCAGAGCAGGAGUUGTT
