# Supplementary material for: Epilepsy-Associated UBE3A Deficiency Downregulates Retinoic Acid Signalling Pathway
Source: Front Genet. 2021 Apr 28;12:681295. doi: 10.3389/fgene.2021.681295 (PMC8113777; doi:10.3389/fgene.2021.681295)
Supplement: Supplementary Table 6 — Sequences of the primers used in RT-qPCR. [file Table_6.XLSX]

## Sheet: Sheet1
Sequences of the primers used in RT-qPCR
Target gene	Forward Primer (5’->3’)	Reverse Primer (5’->3’)
Gapdh	AGGTCGGTGTGAACGGATTTG	GGGGTCGTTGATGGCAACA
Ube3a	ATCCCAGTCTGAGGACATTGA	GCACAAAACTCATTCGTGCAG
Erbb4	CCTTCCTGCGGTCTATCCGA	CCAAAGTTGCCATCTTTCCTGTA
Dpysl3	CCGTCTTCTAATCAAGGGAGGG	AATCGTCCACTGTGGTCATTC
Calb1	TCTGGCTTCATTTCGACGCTG	ACAAAGGATTTCATTTCCGGTGA
Pten	TGGATTCGACTTAGACTTGACCT	GCGGTGTCATAATGTCTCTCAG
Arhgap5	TGACTTTGGAGGCCGAGTAGT	TGCTGACTGCAATTTTGAGGC
